# Supplementary material for: Methods to Stimulate Sporulation and Freeze-Drying Strategies for the Conservation of Diplodia mutila, Diplodia seriata, Lasiodiplodia theobromae, and Neofusicoccum arbuti Isolated from Apple Trees with Canker and Dieback Symptoms
Source: J Fungi (Basel). 2025 Aug 29;11(9):640. doi: 10.3390/jof11090640 (PMC12470272; doi:10.3390/jof11090640)
Supplement: Supplementary file 1 [file jof-11-00640-s001.zip]

Archive with 1 entries (1 files):
- jof-3810709-supplementary.pdf
